# Supplementary material for: Proteomic and metabolomic profiling reveals the underlying molecular mechanisms in modified alternate-day fasting-mediated protection against Diabetic kidney disease
Source: PLoS One. 2025 Feb 18;20(2):e0319053. doi: 10.1371/journal.pone.0319053 (PMC11835337; doi:10.1371/journal.pone.0319053)
Supplement: S1 Table — (XLSX) [file pone.0319053.s002.xlsx]

## Sheet: Sheet1
Protein accession	Gene name	Log2FC	P value	type
Q3UZZ6	Sult1d1	0.588572	4.151e-05	up
Q8K183	Mapkapk2	0.589009	0.0144084	up
P08905	Slc5a12	0.592444	0.00207338	up
P35576	Lyplal1	0.593191	0.0220956	up
P30545	Sult1a1	0.599684	0.0223909	up
Q3UQ28	Hsdl2	0.599937	0.000234557	up
Q9ES88	Ugt1a6	0.602829	0.0266707	up
Q9JHE3	Fkbp5	0.604228	0.0107307	up
Q8CIM7	Scarb2	0.604829	0.0214564	up
P03911	Lipt1	0.605619	0.0241404	up
Q8VHY0	Enpp5	0.606491	0.0023315	up
P41438	Scpep1	0.606584	0.0268314	up
P42125	Myo1b	0.611833	0.0126333	up
Q64378	Ganc	0.623514	0.00223273	up
Q8CI43	Igf2r	0.623811	0.000466564	up
Q64435	Commd1	0.627548	0.00235349	up
P01029	FRRS1	0.630136	0.0275235	up
Q3UFF7	Tmem87a	0.631654	0.0418991	up
Q64521	Cenpv	0.632248	0.0135324	up
Q91VA0	Pbld2	0.634718	0.014461	up
P06797	Sfxn1	0.641849	5.49098e-05	up
O89017	Vamp3	0.641952	0.0406076	up
P11276	Cotl1	0.642102	0.000455661	up
Q8VCM4	Gga2	0.643192	0.00489973	up
Q9DB60	Mtnd4	0.644068	0.0055985	up
Q60772	Rnaset2b	0.644455	0.0106358	up
Q8R2Y0	Asah2	0.64502	0.0061018	up
P21956	Glrx	0.648646	0.00649426	up
Q60854	Tkfc	0.660229	2.24476e-05	up
Q8R1N4	Slc3a2	0.661264	0.0012069	up
Q9DBG1	Gatm	0.66214	0.0045306	up
Q60875	Acot1	0.662536	0.000216039	up
Q9DA03	Cnnm2	0.668923	0.0275163	up
P18242	Cbr1	0.673485	0.00639231	up
Q8R151	Slc6a19	0.675495	0.00082668	up
Q60967	Ctsl	0.677386	0.0125793	up
Q9D975	Pi4k2a	0.690442	0.00153221	up
Q9D964	Stk38l	0.692573	0.0299631	up
Q61646	Grwd1	0.692844	0.0160734	up
Q8R104	Acmsd	0.694743	0.00158327	up
P16675	Pdzd3	0.699761	0.0255298	up
P24549	Znfx1	0.718409	0.0179504	up
Q8R420	Sirt3	0.728132	0.000296407	up
Q5SWY8	Miga2	0.730325	0.04987	up
Q8R519	Slc13a2	0.731333	0.000673278	up
P26443	Sipa1l1	0.732365	0.0291629	up
Q8QZR5	Slc25a40	0.736599	0.0341326	up
P14246	P2rx4	0.743941	0.0317944	up
Q5RKZ7	Tradd	0.745882	0.0286319	up
Q8K4M5	Ca14	0.748115	0.00429351	up
Q8VC30	Slc7a7	0.751003	0.0148301	up
P28798	Gpd2	0.751029	0.00133287	up
Q8K385	Xpot	0.751532	0.0290001	up
Q8K354	Cspg4	0.754635	0.00193954	up
P17439	Pdxk	0.758396	0.000444462	up
P46735	Slc2a2	0.762077	0.00252371	up
Q69ZF7	Slc4a4	0.768132	3.54515e-05	up
Q3U0V2	Nadsyn1	0.772945	0.000850019	up
Q9QYR7	Comtd1	0.780673	0.0124337	up
Q9QYR9	Papss1	0.797473	0.00168055	up
O54983	Acaa2	0.798383	0.000463072	up
Q91YN9	Cdkn2c	0.811986	0.00914562	up
P53986	Gaa	0.814958	0.000383591	up
Q91YP0	C2cd2	0.818996	0.0115649	up
Q9QZA0	L2hgdh	0.823676	0.000450169	up
P54310	Slc7a8	0.827421	0.0130291	up
O54782	Adra2b	0.831393	0.0423441	up
P54869	Ddc	0.832186	0.00119664	up
Q9R013	Lgmn	0.834144	0.0026453	up
O35945	Abhd6	0.836314	0.00116597	up
Q9CR27	Washc3	0.837438	0.0126215	up
Q8BXN9	Man2b1	0.840177	0.00705884	up
Q9CRT8	Bspry	0.849299	0.0101686	up
O35728	Nectin1	0.864822	0.0257304	up
Q8BX70	Mgst1	0.868872	0.0195086	up
Q920A5	Itpr3	0.869927	0.04884	up
Q711T7	G6pc1	0.886997	0.0123186	up
O35490	Glud1	0.88886	0.000115201	up
Q8BWT1	Serpinb6	0.915315	0.000793277	up
Q8BW75	Slc5a10	0.916046	0.000335816	up
Q8BVW0	Them6	0.917688	0.00534897	up
Q00724	Acnat1	0.918093	0.00134026	up
Q9R1S7	Cyp27a1	0.918238	0.000149812	up
Q7TMR0	Micu1	0.938368	0.0332178	up
Q9R257	Ctsd	0.945233	0.00162491	up
O35114	Rbp4	0.946414	0.0168007	up
Q9CQI6	Nt5dc1	0.963608	0.00475545	up
O09159	Man2b2	0.964899	0.00746987	up
O35678	Abcb1a	0.965462	0.00935734	up
O54990	Mocs1	0.978449	0.00329436	up
P53657	Lamtor4	0.986258	0.0106175	up
Q07113	Mfge8	0.996256	0.00715944	up
Q9JJX6	Acsm1	0.999566	0.0027538	up
Q91VS7	Slc19a1	1.00396	0.00053607	up
Q8CF66	Unc45a	1.00428	0.00094521	up
Q3TWN3	Fn1	1.01183	0.00700716	up
Q9JKF6	Lyz2	1.01193	0.000247332	up
Q91W43	Mgll	1.02523	5.59925e-05	up
O88533	Hao2	1.02818	0.00245147	up
O88531	Gls	1.02998	0.000588356	up
O88512	Lgals3bp	1.03107	0.0036972	up
P48758	Acot2	1.04262	7.18693e-05	up
P49138	Ctsf	1.04337	0.00381499	up
O88343	Dynlt1	1.04848	0.00460745	up
P49429	Prom1	1.05974	0.000107834	up
Q6P5E6	Phgdh	1.07409	0.00108939	up
Q8C5P5	Arhgef2	1.08145	0.000480292	up
Q9CXS4	Pklr	1.08221	0.000694271	up
Q9NYQ2	Cd300lg	1.09302	0.0378931	up
P52840	Ctsb	1.10166	6.83789e-05	up
Q07797	Gpt	1.10867	0.00895289	up
Q8C0T5	Abcc6	1.10897	0.00495092	up
O55137	Slc16a1	1.11352	0.00253589	up
Q9QXW9	Gba	1.12244	0.00912739	up
Q8C172	Ephx1	1.13236	0.0024003	up
Q80SU6	Ppt1	1.1342	0.0018791	up
P51807	Acot3	1.15192	0.00620057	up
Q9QXE0	Hpd	1.16406	0.00347683	up
Q2TBE6	Cers6	1.18606	0.0100067	up
Q2TPA8	Srxn1	1.19007	0.000169082	up
O70370	Abca3	1.1954	9.02621e-06	up
Q9CXF0	Ap1g2	1.20391	0.0102239	up
Q9QUH0	Nudcd3	1.20836	0.0258779	up
Q1ERP8	Myl6b	1.22155	0.0186479	up
Q9CXN7	Mocs2	1.22484	0.000121055	up
Q91WT9	Npc2	1.22878	0.000388749	up
Q9D3H2	C4b	1.23645	0.0220078	up
Q9R0Q9	Eci1	1.24179	7.10858e-05	up
P56395	Ctsa	1.25784	0.00057396	up
O35488	Bag2	1.26546	0.000456491	up
Q00915	Cbr3	1.29467	0.000841619	up
Q76M72	Ca5b	1.29469	0.00218926	up
Q62086	Prcp	1.32151	0.000357245	up
Q01147	Psat1	1.36041	0.00162218	up
P56387	Cnnm4	1.37393	0.00119418	up
Q9R0M5	Grn	1.38445	1.80552e-05	up
Q9R0H0	Slc34a3	1.41706	0.00783943	up
P09470	Slc22a5	1.42038	0.0246941	up
Q9D2R0	Hebp1	1.43511	0.000622881	up
Q78JN3	Lipe	1.46654	0.00065263	up
Q8VDT1	Vps13c	1.48636	6.77916e-05	up
O35855	Cyp2c23	1.49951	0.00145716	up
Q920E5	Hacl1	1.66745	0.000887787	up
Q9R059	Acnat2	1.66903	1.02977e-05	up
Q9R022	Slc2a5	1.70353	0.000139274	up
Q6ZQI3	Gldc	1.74476	1.757e-05	up
P08228	Pck1	1.88898	0.000260685	up
Q03160	Prxl2b	1.9386	0.000663571	up
Q8K0L9	Cyp4a14	1.94108	0.00893772	up
Q9D1R1	Maob	1.96743	0.000267346	up
Q9D1Q6	Hp	1.97425	0.038083	up
Q91ZE0	Abcc4	2.00053	0.00266295	up
Q8K0C4	Acsf2	2.03028	0.000644025	up
Q9CRA7	Slc25a25	2.04011	5.67563e-05	up
P55302	Kynu	2.14239	0.00891635	up
Q8JZZ0	Lyrm7	2.15793	0.00372889	up
P0DOV1	Aldh1a7	2.21691	7.36761e-06	up
Q9EQ80	Pvalb	2.34326	0.000325684	up
Q571E4	Cyp2d26	2.37081	0.00134197	up
P11627	Pxdn	2.43634	0.00218192	up
Q7TSC1	Ctss	2.87646	0.000806837	up
Q922J9	Crym	2.90967	0.000180341	up
O09051	Aldh1a1	2.96874	3.22979e-05	up
P30412	Hmgcs2	3.97987	0.000790791	up
Q9CQI3	Bhmt	4.94396	0.000732397	up
Q7TNG8	--	-3.74462	0.0101424	down
O09172	Acsm3	-3.52046	1.1089e-05	down
Q7TNG5	Cyp7b1	-3.44877	0.010811	down
O09174	Fmo5	-3.0113	4.73751e-05	down
Q8K2I3	Slc7a13	-2.81294	0.000740144	down
Q8BTY1	--	-2.62117	0.0358546	down
Q78KK3	Anxa13	-2.46179	0.011158	down
O35082	Slc22a27	-2.37473	0.000281527	down
Q61767	Idi1	-2.17295	4.04619e-05	down
P97865	Pyroxd2	-2.10561	0.000454936	down
O35143	Mep1b	-2.06282	0.00198747	down
P97872	Ppic	-1.96837	0.00271789	down
O35206	Mep1a	-1.88109	0.000927461	down
Q8BUG2	Ugt2b17	-1.84829	0.00599206	down
P58044	Glb1	-1.8245	0.000105355	down
P98192	Cyp2a4	-1.73821	7.34657e-05	down
P98197	Slc5a9	-1.72778	0.000212684	down
Q7SIG6	Adhfe1	-1.67636	0.000311304	down
Q61847	Cyp51a1	-1.67226	0.00873339	down
P99025	Obp1a	-1.66157	0.0158049	down
P57016	Bdh1	-1.64869	0.00177756	down
P97816	Cyp4b1	-1.63601	6.87477e-05	down
P06801	Nudt6	-1.62199	0.00181622	down
Q91YR9	Sat2	-1.61211	0.00082237	down
Q3UP75	Agps	-1.58897	0.000279974	down
P01864	Inmt	-1.58354	0.000215892	down
Q9CY27	Ces1f	-1.56124	2.95706e-05	down
O70579	Atp11a	-1.5593	0.000551594	down
Q91WR5	Nudt19	-1.55803	0.000179031	down
Q64444	Ugt8	-1.53947	0.0023561	down
Q64449	Cyp4a12a	-1.47108	0.031583	down
Q64462	Nif3l1	-1.41861	4.12929e-05	down
Q9JLT2	Ldhd	-1.40828	0.000249065	down
Q91WN3	Mpdu1	-1.39725	0.00553073	down
P42925	Mnda	-1.39315	0.000469148	down
Q91WL5	Vill	-1.38229	0.000818073	down
Q8CHQ0	Crot	-1.38023	0.00129305	down
Q9JLF6	Hsd17b11	-1.37827	0.005522	down
Q91WU0	Me1	-1.33444	4.84756e-05	down
P00329	Casr	-1.33167	0.000378437	down
Q91WG0	Retn	-1.31037	0.0400707	down
Q64676	Dynlt3	-1.30057	0.0130542	down
O89086	Ace	-1.30025	0.0058903	down
Q91W90	Ly6a	-1.28895	0.00125833	down
O88552	Dcn	-1.28167	0.0120529	down
P47955	Atp5if1	-1.24299	0.0475223	down
Q8CH40	Pgam2	-1.23908	0.00193828	down
Q9JIY7	Hsd3b2	-1.23647	8.25432e-05	down
Q3U4I7	Tmem30a	-1.21781	0.000711226	down
O88736	Acy3	-1.1984	0.000326557	down
Q9JK53	Aacs	-1.18949	0.000608217	down
O88876	H2-Aa	-1.18291	0.000623131	down
Q9JJZ4	Ttc38	-1.17839	0.0136656	down
Q9CYR6	Reep5	-1.16914	0.000203162	down
P50172	Hmgcs1	-1.16477	0.00793726	down
Q91WV7	Marcks	-1.15342	0.0079845	down
P01878	Cndp1	-1.14439	0.00595948	down
Q3UNX5	Rbm3	-1.13295	0.00772399	down
Q9QYG0	Slc3a1	-1.12534	0.000588645	down
Q8C0I1	Tmem205	-1.10752	6.22279e-05	down
Q91YN5	Acox1	-1.09014	9.58689e-05	down
P05533	Col15a1	-1.07888	0.00450345	down
Q9QY96	Ugt3a1	-1.05404	7.71985e-06	down
Q9ESP1	Slc22a18	-1.04131	0.00156977	down
Q63918	Nat8	-1.02112	0.000979341	down
Q8VEK0	Lad1	-1.02033	0.0144697	down
Q8C165	Far1	-1.0177	0.00597905	down
Q8JZK9	S100g	-1.01418	0.00161046	down
P51885	Lum	-1.00802	0.0153416	down
Q6PDN3	Guca2b	-1.00765	0.0254731	down
Q08857	Bco2	-0.99272	0.00274903	down
Q91YD6	Gnpat	-0.991366	0.00138118	down
Q09324	Cd36	-0.988725	0.0171571	down
Q8VHF2	Amacr	-0.982282	0.000113397	down
O70250	Ca4	-0.97957	0.00332378	down
Q91XE8	Fgf1	-0.968498	0.0116208	down
Q91XE4	Cyp2a5	-0.96626	0.0454929	down
O70303	Ivd	-0.96527	0.000224724	down
Q9QXD1	Ggct	-0.962717	0.000172865	down
Q9JHI5	Aadat	-0.951527	0.00203928	down
P40936	Emb	-0.944788	0.00020224	down
Q8CIF4	Cadm1	-0.942731	0.00242853	down
Q91XB7	Sdf2l1	-0.942149	0.00953028	down
Q6P8X1	Pm20d1	-0.939735	6.12894e-05	down
Q6P8J2	Cdhr5	-0.934409	0.00102946	down
Q9JMG7	Rdh10	-0.920533	0.0002651	down
P11930	Ndrg2	-0.914254	0.00492674	down
Q922Z0	Tgm1	-0.911443	0.00887109	down
Q9EQ06	Ces2c	-0.910347	0.000342337	down
Q9D826	Hsd11b1	-0.904689	0.000149703	down
P15392	Eci3	-0.903229	0.000294785	down
Q60928	Ociad2	-0.901516	0.0144002	down
P26645	Col14a1	-0.898626	0.00170736	down
Q8BFS6	Dhcr24	-0.895222	0.00412849	down
P19096	Dnajc12	-0.892174	0.00103933	down
Q5SSZ5	Tmlhe	-0.886597	0.000904902	down
P15105	Ccdc6	-0.885594	0.00113358	down
P23780	Zbtb20	-0.884309	0.00541624	down
Q8R5M8	Tpk1	-0.878952	0.000198335	down
Q99JG3	Adh1	-0.877407	0.0120785	down
Q99J56	Mylk	-0.876811	0.00165268	down
P82198	Tns3	-0.87443	0.00189131	down
Q60870	Txndc5	-0.870846	0.00137642	down
Q8QZT1	Fuca2	-0.869741	0.00407939	down
Q8BLF1	Asap2	-0.86727	0.0111852	down
Q99KR3	Pipox	-0.867248	0.000288011	down
Q9D7X8	Ugt3a2	-0.864092	7.70642e-07	down
Q8BH04	Fmo2	-0.851719	0.000443774	down
P14438	Gchfr	-0.843352	0.00315068	down
Q99KR8	Slc25a17	-0.840761	0.000935287	down
Q9Z2D6	Pon2	-0.834398	0.00839222	down
Q80X19	Kyat1	-0.830853	0.000102043	down
P15626	Ergic1	-0.829058	0.000252791	down
Q99PG0	Ube2j1	-0.819743	0.0465177	down
Q8R0N6	Gclm	-0.818921	0.0046532	down
Q8R0S9	Treh	-0.817546	0.000791949	down
Q9DBX3	Hykk	-0.814707	9.50939e-05	down
Q5SWU9	Slc27a2	-0.813888	6.23345e-06	down
P26149	Cavin2	-0.811238	0.000637078	down
Q9DC16	Akr1c21	-0.80684	0.0004625	down
P26150	Mrc2	-0.803136	0.00258752	down
D3YZP9	Derl1	-0.798566	0.00138889	down
Q5U5V2	Rbp1	-0.797391	0.00051336	down
Q8VCH7	Cbs	-0.794857	0.00159104	down
Q60991	Lactb2	-0.791562	0.00132037	down
Q99JW2	Pxmp2	-0.787425	0.000259037	down
P17717	Nceh1	-0.784201	0.000184429	down
Q9D8W7	Tecr	-0.771015	0.000554209	down
Q80XN0	Bcat2	-0.769618	0.0452059	down
Q99NF1	Cyb5a	-0.764744	0.000234172	down
Q9DBM2	Hsd3b3	-0.76132	0.000215112	down
Q9DC50	Slc27a1	-0.759388	0.0069693	down
P16056	Fasn	-0.755862	5.2257e-05	down
Q99P87	Slc22a4	-0.753831	0.00445616	down
A3KMP2	Fhl3	-0.753299	0.00793181	down
Q9WVM8	Ddo	-0.745262	0.00305904	down
Q80V42	Aadac	-0.738524	0.000611785	down
Q9DBS9	L1cam	-0.726323	0.0393184	down
Q8BGD4	Ptgr1	-0.724609	0.00133118	down
P28654	Slc22a22	-0.722888	0.0064501	down
P28825	Acy1	-0.722659	0.00376342	down
Q9Z306	Pex7	-0.722576	0.0011024	down
P97314	Cideb	-0.715934	0.00393531	down
Q60714	Gcnt1	-0.705963	6.48295e-05	down
Q9CQ89	Acaa1b	-0.704564	0.00177758	down
P61148	Gstm2	-0.704001	0.0448782	down
P21995	Lrpap1	-0.703018	0.000364232	down
Q9DCS2	Tgfbi	-0.701136	0.0319713	down
Q9DCN1	Glul	-0.697886	0.00559143	down
Q9Z329	Slco4c1	-0.695402	0.0310027	down
P20852	Cuta	-0.692548	0.00470873	down
P20060	Acaca	-0.676248	0.0123078	down
Q8VCH6	Yif1a	-0.675937	0.0153489	down
Q8VCH0	Dmac2l	-0.675929	0.00180988	down
Q9DB29	Pgm3	-0.675023	0.00104844	down
Q9CPY7	Galns	-0.673007	0.00280727	down
	Grb7	-0.67152	0.000718328	down
	Cldn2	-0.665159	0.000735995	down
	Prelp	-0.662175	0.025629	down
	Erp44	-0.659947	0.000292038	down
	Acox2	-0.658733	0.0221218	down
	Fbxo4	-0.658076	0.00227128	down
	Csrp2	-0.65262	0.00116115	down
	Prrc2a	-0.648396	0.00296521	down
	Nudt12	-0.646393	0.000255974	down
	Acat1	-0.646196	0.000715484	down
	Snx6	-0.644613	0.00489052	down
	Met	-0.644463	0.0201035	down
	Iah1	-0.641949	0.000357252	down
	Cpped1	-0.641538	0.00564569	down
	Creb1	-0.641144	0.0286828	down
	Ggt1	-0.639983	5.81289e-06	down
	Mecp2	-0.63393	0.0289469	down
	Tmem126b	-0.629526	0.00998452	down
	Itpr2	-0.629277	0.0254636	down
	Uap1	-0.624983	0.00115316	down
	Hsd17b7	-0.624629	0.00923789	down
	Hdgfl3	-0.62197	0.0330474	down
	Osbpl3	-0.620454	0.000459589	down
	Rplp1	-0.618064	0.0400475	down
	Sod1	-0.61777	0.000644518	down
	Eml2	-0.614068	0.00124266	down
	Lap3	-0.611871	5.2066e-05	down
	Kl	-0.61143	0.00674254	down
	Susd2	-0.609863	0.013774	down
	Pck2	-0.60621	0.000343386	down
	Gmfb	-0.600025	0.00202976	down
	Ehhadh	-0.598217	0.00214323	down
	Hsd3b4	-0.59662	0.00425674	down
	Btd	-0.596157	0.00513856	down
	Dhrs3	-0.59522	0.00300563	down
	Fdps	-0.594556	0.00327815	down
	Hexb	-0.592775	0.00337168	down
	Mlec	-0.588318	7.01336e-05	down
	Mettl26	-0.587391	0.000420474	down
	Cpm	-0.585827	0.00271655	down
