# Supplementary material for: Proteomic and metabolomic profiling reveals the underlying molecular mechanisms in modified alternate-day fasting-mediated protection against Diabetic kidney disease
Source: PLoS One. 2025 Feb 18;20(2):e0319053. doi: 10.1371/journal.pone.0319053 (PMC11835337; doi:10.1371/journal.pone.0319053)
Supplement: S2 Table — (XLSX) [file pone.0319053.s003.xlsx]

## Sheet: Sheet1
Protein accession	Gene name	Log2FC	P value	type
E9Q5K4	Cyp2c23	1.21643	0.00670827	up
Q91X85	Flvcr2	0.659505	0.0347177	up
P40936	Inmt	0.793203	0.0439598	up
Q6P8J2	Sat2	0.962515	0.00636985	up
Q76M72	Slc22a27	0.824754	0.0100366	up
O09051	Guca2b	1.11297	0.0284567	up
P11714	Cyp2d9	0.602716	0.0195318	up
P19096	Fasn	0.620704	0.00651275	up
O89086	Rbm3	0.660553	0.0424438	up
O54909	Rdh16	0.653972	0.00494315	up
Q9R1J0	Nsdhl	0.660398	0.0183415	up
Q8K4H1	Afmid	0.611275	0.00781394	up
Q8CIM7	Cyp2d26	0.699496	0.0325076	up
P47963	Rpl13	0.596256	0.0287871	up
Q8BUG2	Cndp1	0.735825	0.037883	up
Q8R0S9	Slc22a22	0.619261	0.00838058	up
Q8CH40	Nudt6	0.712543	0.02289	up
O35490	Bhmt	1.31775	0.0498288	up
Q60854	Serpinb6	-0.588883	0.00370472	down
Q8CCH2	Nhlrc3	-0.713334	0.00227089	down
Q80Y98	Ddhd2	-0.643413	0.0325502	down
Q61233	Lcp1	-0.842713	0.0285754	down
Q8CF66	Lamtor4	-0.78017	0.00414115	down
O54782	Man2b2	-0.763445	0.00488058	down
Q9Z1P7	Kank3	-0.727237	0.0147591	down
E9Q236	Abcc4	-0.836885	0.00358459	down
Q8K385	FRRS1	-0.62097	0.0052114	down
Q8K354	Cbr3	-2.12875	0.00205751	down
Q8BK48	Ces2e	-0.614055	0.0197936	down
Q5FW57	Gm4952	-1.14475	2.74065e-05	down
Q9D379	Ephx1	-1.05613	0.00808045	down
P08905	Lyz2	-0.944675	0.000888712	down
Q8VCW8	Acsf2	-1.10569	0.00712595	down
P70699	Gaa	-0.638351	0.000729933	down
Q9ET22	Dpp7	-0.598325	0.0112956	down
Q7TMR0	Prcp	-0.665218	0.023099	down
P01902	H2-K1	-1.40311	0.0380069	down
Q3UQ28	Pxdn	-0.898972	0.00742792	down
P18242	Ctsd	-0.602499	0.0149861	down
P48410	Abcd1	-0.901288	0.0485757	down
Q62420	Sh3gl2	-1.19239	0.043351	down
Q07797	Lgals3bp	-0.666943	0.00982558	down
O70370	Ctss	-1.78102	0.00817879	down
P16675	Ctsa	-0.921155	0.00480608	down
