# Supplementary material for: Proteomic and metabolomic profiling reveals the underlying molecular mechanisms in modified alternate-day fasting-mediated protection against Diabetic kidney disease
Source: PLoS One. 2025 Feb 18;20(2):e0319053. doi: 10.1371/journal.pone.0319053 (PMC11835337; doi:10.1371/journal.pone.0319053)
Supplement: S3 Table — (XLSX) [file pone.0319053.s004.xlsx]

## Sheet: Sheet1
metabolites	Log2FC	P value	type
pyrophosphate	0.586	0.0072778	up
adenylyl(3'-5')cytidine	0.612	0.0480839	up
flumequine	0.612	0.0130617	up
cp 47,497-c8-homolog c-8-hydroxy metabolite	0.612	0.041783	up
pg(18:1(9z)/0:0)	0.647	0.0178238	up
2-isoprenyl-3-hydroxy-5-methyl-a-pyrone	0.654	0.0364754	up
leu ile glu	0.659	0.0263027	up
tyrosyl-phenylalanine	0.687	0.0224388	up
n-acetyl-alpha-d-glucosamine 1-phosphate	0.691	0.042658	up
n-stearoyl taurine	0.702	0.0368129	up
myricetin 3-galactopyranoside	0.705	0.031989	up
glycocholic acid	0.715	0.0369828	up
met phe tyr trp	0.73	0.0316228	up
6-acetyl-1,1,2,4,4,7-hexamethyltetralin	0.757	0.030903	up
pc 42:10	0.796	0.0453942	up
mex_280.1544_16.8	0.8	0.0375837	up
arg leu	0.817	0.0218776	up
leu asp	0.827	0.0224388	up
val tyr glu	0.831	0.0163305	up
lpg 18:0	0.85	0.00475335	up
pro ile ser gln	0.859	0.0406443	up
pc 19:1	0.877	0.0292415	up
2-[(cyclohexylcarbamoyl)amino]acetic acid	0.892	0.0207014	up
2-[4-(4-bromophenyl)sulfonylpiperazin-1-yl]-4-methyl-6-(4-methylpiperazin-1-yl)pyrimidine	0.911	0.011324	up
val-leu	0.919	0.0210863	up
2,2'-[benzene-1,3-diylbis(oxy)]diethanol	0.927	0.00340408	up
pc 22:4e	0.929	0.00711214	up
sm 38:6;3o	0.938	0.0206538	up
pc o-28:7	0.939	0.00807235	up
20-trifluoro-ltb4	0.94	0.0234963	up
isoleucyl-leucine	0.961	0.00656145	up
albuterol (salbutamol-4'-o-sulfate)	0.981	0.00199067	up
phe-ala	0.981	0.0078886	up
leucyl-phenylalanine	0.986	0.00357273	up
methyl 6-(methylsulfanyl)-1h-indole-2-carboxylate	1.011	0.0223357	up
pe 23:4	1.055	0.0242103	up
ala-ile	1.164	0.0052723	up
glu glu leu ile thr	1.178	0.0428549	up
thr-gly-lys	1.179	0.0102094	up
4,5-dehydro docosahexaenoic acid	1.19	0.00363915	up
cer 23:2;2o/19:2	1.222	0.0358096	up
val leu	1.256	0.0358922	up
phe-ile	1.285	0.00279898	up
ile asn gln asn	1.317	0.00103276	up
flopropione	1.318	0.0360579	up
leu ser his arg	1.411	0.0198609	up
2-((3ar,4s,7r,7as)-1,3-dioxohexahydro-1h-4,7-methanoisoindol-2(3h)-yl)propanoic acid	1.509	0.0153462	up
2-hexylbutanedioic acid	1.519	0.0410204	up
7z, 10z, 13z, 16z, 19z-docosapentaenoic acid	1.584	0.00639735	up
pseudosmilagenin	1.615	0.0337287	up
2,4-dihydroxy-3,5,6-trimethylbenzoic acid	1.699	0.00348337	up
pongamoside c	1.709	0.00688652	up
arg pro phe asn	1.732	0.0195884	up
n-oleoyl taurine	1.789	0.0168267	up
3',4'-dihydroinfectopyrone	1.87	0.0197242	up
succinoadenosine	1.901	0.00628058	up
n6-succinyladenosine; aif; ce30; ms2dec	1.942	0.00405509	up
glu glu glu tyr	2.115	0.0457088	up
1-methyl-3-(2-thiazolyl)-1h-indole	2.125	0.000248313	up
4-oxododecanedioic acid	2.264	0.0285102	up
1,2-didocosahexaenoyl-sn-glycero-3-phosphocholine	2.295	0.0116681	up
3-((3as,6s,8ar)-8-hydroxy-6,8-dimethyl-3-methylidene-2-oxooctahydro-2h-cyclohepta[b]furan-7-yl)propanoic acid	2.462	0.0409261	up
2-(2,5-dimethylphenyl)-5-[[3-(2-methoxyphenyl)-1,2,4-oxadiazol-5-yl]methyl]pyrazolo[1,5-d][1,2,4]triazin-4-one	7.71	0.00139316	up
valproic acid .beta.-d-glucuronide	-4.54	0.002208	down
hippuric acid	-4.442	0.0100462	down
phenyl glucuronide	-4.083	0.0172982	down
(+)-.alpha.-tocopherol	-3.523	0.00174582	down
1-stearoyl-2-hydroxy-sn-glycero-3-phosphocholine	-3.523	0.00078886	down
thyroxine 4'-o-.beta.-d-glucuronide	-3.411	0.0138676	down
sebacic acid	-3.12	0.00249459	down
val gly asp	-3.059	0.000662217	down
heneicosapentaenoic acid	-2.932	0.00416869	down
(3-propan-2-yl-6,8-dihydro-5h-[1,2,4]triazolo[4,3-a]pyrazin-7-yl)-(5-thiophen-2-yl-1h-pyrazol-3-yl)methanone	-2.826	0.0269774	down
piperolein a	-2.737	0.00153462	down
lpc o-22:6	-2.565	0.00107647	down
4-prenyldihydropinosylvin	-2.531	0.0054325	down
licochalcone c	-2.515	0.0138038	down
ile asp gly	-2.458	0.00405509	down
octadecylphosphocholine	-2.442	2.59418e-05	down
hexanoylglycine	-2.427	0.00851138	down
ile gly asp	-2.411	0.000765597	down
(9z,12e)-15,16-dihydroxyoctadeca-9,12-dienoic acid	-2.411	0.00119674	down
[(5-chloro-8-quinolinyl)oxy]acetic acid	-2.404	0.0091622	down
1-stearoyl-2-arachidonoyl-sn-glycero-3-phosphoserine	-2.373	0.0011722	down
n-acetyl-dl-tryptophan	-2.171	0.0381066	down
pro ser arg	-2.165	0.0146555	down
2-hydroxyadenine	-2.095	0.0404576	down
2-(9-decenyl)glutaconic acid	-2.035	0.0496592	down
2-(3-methylbenzyl)butanedioic acid	-1.989	0.00370681	down
(+)-2,7-dideoxypancratistatin	-1.983	0.0311889	down
lpc 19:0-sn1	-1.921	0.000267917	down
galβ1-4glcβ-sp	-1.911	0.00387258	down
8,11,14-nonadecatriynoic acid	-1.878	0.0134586	down
(4-chlorophenyl)(7,8-dimethoxy-3-methyl-2,3-dihydro-1h-benzo[d]azepin-4-yl)methanone	-1.873	0.0065013	down
d-erythro-sphinganine-1-phosphate	-1.826	0.0437522	down
pc 19:0e	-1.806	0.00616595	down
lpc o-20:2	-1.751	0.018239	down
lpe 20:5	-1.751	0.000968278	down
2-oct-7-enylpentanedioic acid	-1.742	0.00526017	down
pro gly asp	-1.732	0.00266073	down
undecanoic delta-lactone	-1.671	0.00159221	down
val trp gly met	-1.653	0.0146218	down
ile ser cys thr	-1.653	0.0114025	down
miltefosine	-1.626	0.00132434	down
12-acetoxypimara-7,15-dien-18-oic acid	-1.608	0.0184927	down
geranyl benzoate	-1.586	0.0384592	down
linoleoyl glycine	-1.578	0.011885	down
17(18)-epoxy-5z,8z,11z,14z-eicosatetraenoic acid	-1.569	0.0116413	down
(-)-trans-c75	-1.556	0.00887156	down
thr phe phe lys	-1.556	0.00470977	down
lpc o-14:1	-1.54	0.00972747	down
altersetin	-1.531	0.0199067	down
cortisone	-1.49	0.0345144	down
ser lys phe arg	-1.49	0.00255859	down
cholacalcioic acid / 25,26,27-trinorvitamin d3 24-carboxylic acid / 25,26,27-trinorcholecalciferol 24-carboxylic acid	-1.474	0.00790679	down
hydroquinidine	-1.454	0.00490908	down
6-phenyl-1-(4-pyridinylmethyl)-1h-pyrazolo[3,4-b]pyridine-4-carboxylic acid	-1.45	0.0136458	down
lys ile glu	-1.45	0.00476431	down
2-benzoyl-3,5-dihydroxyphenyl .beta.-d-glucopyranoside	-1.45	0.0124165	down
1,2-dilauroyl-sn-glycero-3-phosphoethanolamine	-1.438	0.0065013	down
leu asp ile ile	-1.431	1.46555e-06	down
phe his cys thr	-1.427	0.0443609	down
5-methyl-8-quinolinol	-1.415	0.0337287	down
pc 40:9e	-1.411	0.00213796	down
4-(2,3-dihydro-1h-indol-1-yl)-4-oxobutanoic acid	-1.407	0.0432514	down
pro his trp lys	-1.396	0.00497737	down
val tyr val asn	-1.392	0.0360579	down
gln arg gln lys	-1.37	0.0158855	down
gluconic acid	-1.366	0.0402717	down
ile thr pro gln	-1.355	0.0025704	down
cinnamoylglycine	-1.34	0.0111686	down
1h-pyrano[3',4':6,7]indolizino[1,2-b]quinoline-3,14(4h,12h)-dione, 4,11-diethyl-4,9-dihydroxy-, (4s)-	-1.336	0.0345144	down
leu asn leu ser	-1.336	0.0231739	down
4-dodecylbenzenesulfonic acid	-1.336	0.0169824	down
pc 42:8	-1.333	0.0412098	down
lys glu ile	-1.311	0.0234963	down
acuminoside	-1.311	0.00462381	down
glu-val	-1.308	0.0384592	down
(±)-17,18-dihete	-1.293	0.00370681	down
ile thr trp trp	-1.29	0.0451856	down
lpc o-17:1	-1.29	0.0353183	down
pantethine	-1.283	0.0284446	down
tiglylglycine	-1.272	0.028119	down
1-(3-methylphenyl)-5-pyridin-4-yltriazole-4-carboxylic acid	-1.272	0.0109648	down
pro leu thr val	-1.269	0.049204	down
ile cys ser thr	-1.262	0.00521195	down
n-(1-benzylpiperidin-4-yl)-2-(1-ethylpyrrolo[2,3-b]pyridin-3-yl)acetamide	-1.255	0.0166341	down
ser ile asp	-1.238	0.011749	down
lpc o-15:0	-1.228	0.039355	down
gramine	-1.214	0.028119	down
pro ile ile phe	-1.204	0.040738	down
cyclo [arg-gly-asp-d-phe-val]	-1.198	0.00374111	down
pe 21:5	-1.194	0.00295801	down
ps(17:0/0:0)	-1.194	0.0145881	down
phe val glu	-1.184	0.0443609	down
pgf3α	-1.178	0.0108143	down
7,15-dihydroxyabieta-8,11,13-trien-18-oic acid	-1.178	0.0454988	down
paf c-16	-1.178	0.00797995	down
l-acetylcarnitine	-1.146	0.0160694	down
tyr gly gly asn	-1.133	0.000642688	down
n-(1h-indol-3-ylacetyl)glycine	-1.13	0.0368978	down
leukotoxin a (9,10-eode)	-1.127	0.0184077	down
ile met asn gln	-1.117	0.0325837	down
lpe 20:1	-1.111	0.0201372	down
lpc o-24:4	-1.086	0.009977	down
longicamphenylone	-1.083	0.0150314	down
n-palmitoyl glycine	-1.074	0.0294442	down
leu lys cys his	-1.059	0.0363078	down
1-pentadecanoyl-sn-glycero-3-phosphocholine	-1.059	0.022856	down
val val leu	-1.053	0.00414	down
9-hydroxy-10e,12z-octadecadienoic acid	-1.053	0.0266686	down
pro gly pro leu	-1.053	0.0435512	down
tetranor-12(r)-hete	-1.05	0.0359749	down
ps(o-16:0/0:0)	-1.05	0.0295121	down
4-phenyl-2-sulfanyl-3,4-dihydro-5h-indeno[1,2-d]pyrimidin-5-one	-1.032	0.0194536	down
pro phe cys	-1.032	0.0320627	down
val pro asp lys thr	-1.029	0.0355631	down
butenoyl paf	-1.014	0.00609537	down
his ile asn	-1.006	0.0177011	down
3,6-ditert-butyl-1,2-benzenediol	-1.003	0.0167494	down
lys ser ile	-0.997	0.0398107	down
sm 38:5;3o	-0.994	0.0255859	down
gly asp tyr	-0.991	0.00807235	down
1-[1-(1-methylcyclooctyl)-4-piperidinyl]-2-[(3r)-3-piperidinyl]-1h-benzimidazole	-0.969	0.0225944	down
pc 20:5e	-0.957	0.00851138	down
phe tyr leu val	-0.943	0.0125026	down
pro ile arg glu	-0.935	0.0401791	down
4-[(2r,3s,7r,8r,8as)-2,3,4'-trihydroxy-4,4,7,8a-tetramethyl-6'-oxospiro[2,3,4a,5,6,7-hexahydro-1h-naphthalene-8,2'-3,8-dihydrofuro[2,3-e]isoindole]-7'-yl]butanoic acid	-0.932	0.0273527	down
pro pro pro ala	-0.916	0.0299226	down
lpc 19:0	-0.908	0.000605341	down
pro lys glu glu	-0.908	0.0327341	down
pterostilbene phosphate	-0.905	0.0439542	down
pro tyr thr lys	-0.889	0.0338065	down
pro ala leu pro	-0.876	0.034914	down
pro val val ser	-0.876	0.0468813	down
paf c-18	-0.87	0.0118577	down
pro thr trp gln	-0.87	0.0230144	down
phe glu glu val	-0.865	0.00781628	down
pro gly tyr ala	-0.865	0.0121619	down
ile ala gly asn	-0.855	0.00210378	down
pc 37:6e	-0.842	0.0267917	down
lpe 18:3	-0.842	0.0211836	down
lpe 20:2	-0.839	0.0165959	down
elaidamide	-0.837	0.0144877	down
1-(3,4-dihydro-1h-isoquinolin-2-yl)-2-[2-(5-phenyl-1,3,4-oxadiazol-2-yl)pyrrol-1-yl]ethanone	-0.834	0.0124165	down
lpe 17:1	-0.831	0.0345144	down
leu val asp	-0.831	0.0281838	down
1-behenoyl-2-hydroxy-sn-glycero-3-phosphocholine	-0.826	0.0169824	down
phe ala asn lys	-0.819	0.049204	down
val ala ile ser	-0.816	0.0277971	down
pe(17:0/0:0)	-0.811	0.0314775	down
palmitoyleicosapentaenoyl phosphatidylcholine	-0.811	0.0488652	down
dicyclomine	-0.808	0.0450817	down
1-myristoyl-2-hydroxy-sn-glycero-3-phosphoethanolamine	-0.806	0.0115345	down
lpc o-18:2	-0.803	0.0431519	down
leu-gly-leu	-0.801	0.0367282	down
n-methyl-n-[(4-methyloxan-4-yl)methyl]-2-phenoxypropanamide	-0.801	0.0386367	down
pro ile gly glu	-0.796	0.00054325	down
pc 38:8	-0.793	0.0352371	down
ile asp lys asp	-0.793	0.0406443	down
(3s,4s,6ar,6bs,8r,8ar,12as,14br)-8-hydroxy-4,6a,6b,11,11,14b-hexamethyl-3-[(2s,3r,4s,5r)-3,4,5-trihydroxyoxan-2-yl]oxy-1,2,3,4a,5,6,7,8,9,10,12,12a,14,14a-tetradecahydropicene-4,8a-dicarboxylic acid	-0.793	0.0246604	down
artesunate	-0.786	0.00345144	down
n-isobutyl-3-methylbutanamide	-0.781	0.000901571	down
11,15-octadecadiynoic acid	-0.776	0.0206063	down
pga1	-0.769	0.0272898	down
leu trp cys thr	-0.761	0.034914	down
phe asn trp	-0.751	0.0172584	down
lpc 22:1-sn1	-0.739	0.00288403	down
2-oxo-n-(2-phenylethenylidene)-4-(phenylimino)-3-butenamide	-0.72	0.0345939	down
stearolic acid	-0.715	0.000418794	down
lysope(16:1(9z)/0:0)	-0.713	0.0172982	down
20(s)-ginsenoside f2	-0.706	0.0263027	down
ile leu asn	-0.701	0.0421697	down
sm 8:1;2o/36:9	-0.701	0.00623735	down
pro met met arg	-0.685	0.0333426	down
val leu phe lys	-0.683	0.0164816	down
ile gly glu	-0.673	0.0461318	down
leu phe glu	-0.673	0.0433511	down
val his cys lys	-0.669	0.0493174	down
pro pro leu pro	-0.667	0.0358922	down
pe(14:0/0:0)	-0.662	0.040738	down
ile ala glu	-0.657	0.0108393	down
2-aminoquinolin-4-ol	-0.657	0.0405509	down
arg trp leu	-0.653	0.0369828	down
pro his cys lys	-0.648	0.00374111	down
phe glu glu	-0.646	0.00993116	down
leu cys lys	-0.637	0.0374973	down
ile arg met gln	-0.633	0.033266	down
pro ile tyr lys	-0.633	0.0162181	down
pro pro gly gln	-0.628	0.000587489	down
3-(cyclohexylamino)-2-hydroxy-1-propanesulfonic acid	-0.626	0.0314775	down
pro gly lys gln	-0.624	0.00961612	down
lpe 18:2	-0.621	0.0179061	down
pro his arg his	-0.621	0.0438531	down
ps(20:5(5z,8z,11z,14z,17z)/0:0)	-0.615	0.0341193	down
arg gly lys asn	-0.613	0.0120781	down
met glu ala val	-0.61	0.0383707	down
pro leu glu gln	-0.593	0.000238232	down
ile leu gly thr	-0.586	0.0350752	down
