# Supplementary material for: Proteomic and metabolomic profiling reveals the underlying molecular mechanisms in modified alternate-day fasting-mediated protection against Diabetic kidney disease
Source: PLoS One. 2025 Feb 18;20(2):e0319053. doi: 10.1371/journal.pone.0319053 (PMC11835337; doi:10.1371/journal.pone.0319053)
Supplement: S4 Table — (XLSX) [file pone.0319053.s005.xlsx]

## Sheet: Sheet1
metabolites	Log2FC	P value	type
lpg 18:0	0.586	1.471	up
antibiotic ll-d253.alpha.	0.594	1.91	up
1-palmitoyl-2-hydroxy-sn-glycero-3-phospho-(1'-rac-glycerol)	0.613	2.302	up
asp glu val	0.633	1.434	up
12(s)-hydroxy-16-heptadecynoic acid	0.679	1.407	up
lpe 20:1	0.747	1.668	up
9(s)-hpode	0.76	1.361	up
1-acyl-paf	0.803	1.442	up
pg(16:0/0:0)[u]	0.823	3.249	up
destruxin a	0.862	1.387	up
tiaprofenic acid	0.906	1.455	up
2s-amino-4e-octadecene-1,3s-diol	0.915	1.398	up
pc 32:8	0.962	1.302	up
lys ile glu	0.969	2.826	up
isovalerylcarnitine	1.051	1.63	up
val gly asp	1.073	1.712	up
1,3-benzodioxole-5-ethanamine, .alpha.-cyclopropyl-n-methyl-	1.087	1.365	up
pov-pc	1.099	1.567	up
6-phenyl-1-(4-pyridinylmethyl)-1h-pyrazolo[3,4-b]pyridine-4-carboxylic acid	1.147	1.312	up
tyr met ser	1.149	1.524	up
pga1	1.164	2.898	up
(±) 5-ipf2α-vi	1.241	2.292	up
taurocholic acid	1.642	1.869	up
8-ethyl-4-[4-(3-methoxyphenyl)piperazine-1-carbonyl]-3-methyl-1-oxa-8-azaspiro[4.5]dec-3-en-2-one	1.925	1.546	up
17(18)-epoxy-5z,8z,11z,14z-eicosatetraenoic acid	2.099	1.415	up
phenyl glucuronide	-2.727	3.123	down
4-oxododecanedioic acid	-2.191	2.949	down
1-methyl-3-(2-thiazolyl)-1h-indole	-2.041	2.621	down
3',4'-dihydroinfectopyrone	-1.708	1.656	down
flopropione	-1.544	2.904	down
hexanoylglycine	-1.262	2.834	down
2,4-dihydroxy-3,5,6-trimethylbenzoic acid	-1.224	1.804	down
leu ser his arg	-1.165	1.682	down
2,2'-[benzene-1,3-diylbis(oxy)]diethanol	-1.105	1.408	down
n6-succinyladenosine; aif; ce30; ms2dec	-1.086	1.462	down
14,15-ee-5(z)-e	-1.053	1.519	down
ps(20:5(5z,8z,11z,14z,17z)/0:0)	-0.997	2.484	down
succinoadenosine	-0.997	3.019	down
pc 38:9e	-0.983	1.561	down
suberic acid	-0.921	1.574	down
androst-5-en-17-one, 3-[2-(diethylamino)ethoxy]-, (3.beta.)-	-0.911	1.472	down
sm 38:6;3o	-0.878	1.54	down
fahfa 38:2	-0.868	2.665	down
3-[5-(2-methylpropyl)-3,6-dioxopiperazin-2-yl]propanoic acid	-0.862	1.359	down
3-hydroxy-tetradecanoic acid	-0.826	1.475	down
n,n-dimethyldodecylamine-n-oxide	-0.813	1.328	down
(±)-propionylcarnitine	-0.793	1.444	down
lpe 20:5	-0.771	2.265	down
sl 17:3;o/14:1	-0.747	1.374	down
methyl 6-(methylsulfanyl)-1h-indole-2-carboxylate	-0.72	2.384	down
pc 20:5e	-0.715	2.022	down
5-(benzyloxy)-1h-indole	-0.692	1.438	down
pe o-16:1_20:4	-0.69	1.373	down
2-[4-(4-bromophenyl)sulfonylpiperazin-1-yl]-4-methyl-6-(4-methylpiperazin-1-yl)pyrimidine	-0.683	1.598	down
naorn 18:1/18:0	-0.66	1.613	down
pro pro pro	-0.633	1.357	down
lpc 22:6	-0.615	1.304	down
